# Supplementary material for: Mosquito communities and disease risk influenced by land use change and seasonality in the Australian tropics
Source: Parasit Vectors. 2016 Jul 7;9:387. doi: 10.1186/s13071-016-1675-2 (PMC4936001; doi:10.1186/s13071-016-1675-2)
Supplement: Additional file 1: — Table S1. Abundance. Table S2. Dry Season 1. Table S3. Dry Season 2. Table S4. Wet Season 1. Table S5. Wet Season 2 (XLS 83.5 kb) [file 13071_2016_1675_MOESM1_ESM.xls]

## Sheet: Table S1 Abundance
Season	Site	Habitat	Trap#	#of mosquitoes
1	1	1	1	32			Season 1	Wet Season
1	1	1	2	28			Season 2	Dry Season
1	1	1	3	30
1	1	1	4	40			Habitat 1	Forest Interior
1	1	1	5	59			Habitat 2	Forest Edge
1	1	1	6	5			Habitat 3	Grassland
1	1	2	1	8
1	1	2	2	4
1	1	2	3	33
1	1	2	4	191
1	1	2	5	59
1	1	2	6	5
1	1	3	1	10
1	1	3	2	8
1	1	3	3	1
1	1	3	4	89
1	1	3	5	60
1	1	3	6	96
1	2	1	1	15
1	2	1	2	53
1	2	1	3	70
1	2	1	4	40
1	2	1	5	16
1	2	1	6	11
1	2	2	1	78
1	2	2	2	118
1	2	2	3	68
1	2	2	4	19
1	2	2	5	30
1	2	2	6	13
1	2	3	1	54
1	2	3	2	123
1	2	3	3	52
1	2	3	4	14
1	2	3	5	8
1	2	3	6	22
1	3	1	1	62
1	3	1	2	154
1	3	1	3	67
1	3	1	4	159
1	3	1	5	109
1	3	1	6	37
1	3	2	1	108
1	3	2	2	42
1	3	2	3	48
1	3	2	4	41
1	3	2	5	57
1	3	2	6	101
1	3	3	1	72
1	3	3	2	29
1	3	3	3	92
1	3	3	4	250
1	3	3	5	18
1	3	3	6	78
1	4	1	1	201
1	4	1	2	182
1	4	1	3	98
1	4	1	4	80
1	4	1	5	40
1	4	1	6	90
1	4	2	1	76
1	4	2	2	93
1	4	2	3	65
1	4	2	4	23
1	4	2	5	23
1	4	2	6	79
1	4	3	1	89
1	4	3	2	108
1	4	3	3	137
1	4	3	4	14
1	4	3	5	42
1	4	3	6	28
1	1	1	1	9
1	1	1	2	14
1	1	1	3	43
1	1	1	4	7
1	1	1	5	16
1	1	1	6	4
1	1	2	1	19
1	1	2	2	25
1	1	2	3	15
1	1	2	4	8
1	1	2	5	19
1	1	2	6	18
1	1	3	1	10
1	1	3	2	3
1	1	3	3	4
1	1	3	4	4
1	1	3	5	11
1	1	3	6	7
1	2	1	1	102
1	2	1	2	91
1	2	1	3	298
1	2	1	4	81
1	2	1	5	164
1	2	1	6	239
1	2	2	1	285
1	2	2	2	423
1	2	2	3	177
1	2	2	4	320
1	2	2	5	650
1	2	2	6	236
1	2	3	1	203
1	2	3	2	419
1	2	3	3	389
1	2	3	4	303
1	2	3	5	396
1	2	3	6	555
1	3	1	1	12
1	3	1	2	45
1	3	1	3	74
1	3	1	4	46
1	3	1	5	1
1	3	1	6	127
1	3	2	1	47
1	3	2	2	14
1	3	2	3	27
1	3	2	4	18
1	3	2	5	12
1	3	2	6	12
1	3	3	1	75
1	3	3	2	52
1	3	3	3	24
1	3	3	4	219
1	3	3	5	75
1	3	3	6	52
1	4	1	1	30
1	4	1	2	57
1	4	1	3	94
1	4	1	4	65
1	4	1	5	130
1	4	1	6	13
1	4	2	1	79
1	4	2	2	25
1	4	2	3	15
1	4	2	4	28
1	4	2	5	52
1	4	2	6	22
1	4	3	1	27
1	4	3	2	45
1	4	3	3	37
1	4	3	4	42
1	4	3	5	27
1	4	3	6	31
2	1	1	1	1
2	1	1	2	6
2	1	1	3	0
2	1	1	4	0
2	1	1	5	2
2	1	1	6	5
2	1	2	1	0
2	1	2	2	1
2	1	2	3	2
2	1	2	4	0
2	1	2	5	1
2	1	2	6	1
2	1	3	1	1
2	1	3	2	1
2	1	3	3	0
2	1	3	4	0
2	1	3	5	0
2	1	3	6	0
2	2	1	1	6
2	2	1	2	14
2	2	1	3	9
2	2	1	4	3
2	2	1	5	1
2	2	1	6	2
2	2	2	1	0
2	2	2	2	7
2	2	2	3	9
2	2	2	4	1
2	2	2	5	2
2	2	2	6	9
2	2	3	1	22
2	2	3	2	4
2	2	3	3	17
2	2	3	4	8
2	2	3	5	2
2	2	3	6	6
2	3	1	1	12
2	3	1	2	4
2	3	1	3	14
2	3	1	4	16
2	3	1	5	26
2	3	1	6	23
2	3	2	1	3
2	3	2	2	10
2	3	2	3	30
2	3	2	4	15
2	3	2	5	10
2	3	2	6	35
2	3	3	1	7
2	3	3	2	1
2	3	3	3	5
2	3	3	4	16
2	3	3	5	3
2	3	3	6	8
2	4	1	1	3
2	4	1	2	4
2	4	1	3	0
2	4	1	4	0
2	4	1	5	1
2	4	1	6	1
2	4	2	1	1
2	4	2	2	1
2	4	2	3	1
2	4	2	4	2
2	4	2	5	1
2	4	2	6	6
2	4	3	1	2
2	4	3	2	1
2	4	3	3	9
2	4	3	4	2
2	4	3	5	0
2	4	3	6	7
2	1	1	1	24
2	1	1	2	19
2	1	1	3	15
2	1	1	4	4
2	1	1	5	11
2	1	1	6	5
2	1	2	1	21
2	1	2	2	16
2	1	2	3	17
2	1	2	4	3
2	1	2	5	2
2	1	2	6	1
2	1	3	1	18
2	1	3	2	10
2	1	3	3	17
2	1	3	4	1
2	1	3	5	2
2	1	3	6	2
2	2	1	1	1
2	2	1	2	1
2	2	1	3	3
2	2	1	4	1
2	2	1	5	1
2	2	1	6	2
2	2	2	1	1
2	2	2	2	2
2	2	2	3	1
2	2	2	4	1
2	2	2	5	1
2	2	2	6	1
2	2	3	1	5
2	2	3	2	1
2	2	3	3	2
2	2	3	4	1
2	2	3	5	1
2	2	3	6	1
2	3	1	1	24
2	3	1	2	18
2	3	1	3	19
2	3	1	4	17
2	3	1	5	6
2	3	1	6	8
2	3	2	1	12
2	3	2	2	21
2	3	2	3	11
2	3	2	4	23
2	3	2	5	4
2	3	2	6	11
2	3	3	1	23
2	3	3	2	11
2	3	3	3	25
2	3	3	4	15
2	3	3	5	11
2	3	3	6	7
2	4	1	1	10
2	4	1	2	14
2	4	1	3	5
2	4	1	4	2
2	4	1	5	7
2	4	1	6	10
2	4	2	1	2
2	4	2	2	2
2	4	2	3	7
2	4	2	4	2
2	4	2	5	2
2	4	2	6	2
2	4	3	1	2
2	4	3	2	1
2	4	3	3	1
2	4	3	4	4
2	4	3	5	2
2	4	3	6	3
				12854

## Sheet: Table S2 Dry Season 1
	Site 1
	G1	G2	G3	G4	G5	G6	E1	E2	E3	E4	E5	E6	I1	I2	I3	I4	I5	I6
Species
Aedes alboscutellatus	0	0	0	0	0	0	0	0	0	0	0	0	0	0	0	0	0	0
Aedes kochi	0	0	0	0	0	0	0	0	0	0	0	0	0	0	0	0	0	1
Aedes lineatopennis	0	0	0	0	0	0	0	0	0	0	0	0	0	0	0	0	0	0
Aedes notoscriptus	0	0	0	0	0	0	0	1	0	0	0	1	1	1	0	0	0	2
Aedes palmarum	0	0	0	0	0	0	0	0	0	0	0	0	0	0	0	0	0	0
Aedes tremulus	0	0	0	0	0	0	0	0	0	0	0	0	0	0	0	0	0	0
Aedes vigilax	0	0	0	0	0	0	0	0	1	0	0	0	0	0	0	0	0	2
Anopheles annulipes	0	1	0	0	0	0	0	0	0	0	0	0	0	0	0	0	0	0
Anopheles farauti	0	0	0	0	0	0	0	0	1	0	0	0	0	0	0	0	0	0
Coquillettidia nr. crassipes	0	0	0	0	0	0	0	0	0	0	0	0	0	0	0	0	0	0
Culex annulirostris	1	0	0	0	0	0	0	0	0	0	0	0	0	0	0	0	0	0
Culex gelidus	0	0	0	0	0	0	0	0	0	0	0	0	0	0	0	0	0	0
Culex sitiens	0	0	0	0	0	0	0	0	0	0	1	0	0	0	0	0	1	0
Mansonia septempuncata	0	0	0	0	0	0	0	0	0	0	0	0	0	0	0	0	0	0
Tripteroides magnesianus	0	0	0	0	0	0	0	0	0	0	0	0	0	2	0	0	1	0
Tripteroides sp.	0	0	0	0	0	0	0	0	0	0	0	0	0	3	0	0	0	0
Verrallina lineata	0	0	0	0	0	0	0	0	0	0	0	0	0	0	0	0	0	0
Males	0	0	0	0	0	0	0	0	0	0	0	0	0	0	0	0	0	0
	Site 2
	G1	G2	G3	G4	G5	G6	E1	E2	E3	E4	E5	E6	I1	I2	I3	I4	I5	I6
Species
Aedes alboscutellatus	0	0	0	0	0	0	0	0	0	0	0	0	0	0	1	0	0	0
Aedes kochi	0	0	0	0	0	0	0	0	0	0	0	0	0	0	0	0	0	0
Aedes lineatopennis	0	0	0	0	0	0	0	0	0	0	0	0	0	0	0	0	0	0
Aedes notoscriptus	3	0	1	1	0	0	0	0	2	0	2	2	1	4	2	2	0	1
Aedes palmarum	0	0	0	0	0	0	0	0	0	0	0	0	0	0	0	0	0	0
Aedes tremulus	0	0	0	0	0	0	0	0	0	0	0	0	0	0	0	0	0	0
Aedes vigilax	19	3	14	5	1	3	0	5	3	1	0	5	1	10	6	1	1	0
Anopheles annulipes	0	1	1	1	0	0	0	2	0	0	0	1	3	0	0	0	0	0
Anopheles farauti	0	0	1	0	0	1	0	0	1	0	0	0	0	0	0	0	0	0
Coquillettidia nr. crassipes	0	0	0	0	0	0	0	0	2	0	0	0	1	0	0	0	0	1
Culex annulirostris	0	0	0	0	0	0	0	0	0	0	0	0	0	0	0	0	0	0
Culex gelidus	0	0	0	1	1	0	0	0	0	0	0	0	0	0	0	0	0	0
Culex sitiens	0	0	0	0	0	1	0	0	0	0	0	1	0	0	0	0	0	0
Mansonia septempuncata	0	0	0	0	0	1	0	0	1	0	0	0	0	0	0	0	0	0
Tripteroides magnesianus	0	0	0	0	0	0	0	0	0	0	0	0	0	0	0	0	0	0
Tripteroides sp.	0	0	0	0	0	0	0	0	0	0	0	0	0	0	0	0	0	0
Verrallina lineata	0	0	0	0	0	0	0	0	0	0	0	0	0	0	0	0	0	0
Males	0	0	0	0	0	0	0	0	0	0	0	0	0	0	0	0	0	0
	Site 3
	G1	G2	G3	G4	G5	G6	E1	E2	E3	E4	E5	E6	I1	I2	I3	I4	I5	I6
Species
Aedes alboscutellatus	0	0	0	0	0	0	0	0	2	0	0	6	0	0	0	2	5	0
Aedes kochi	0	0	0	0	0	0	0	0	0	0	0	0	0	0	0	0	0	0
Aedes lineatopennis	0	0	0	0	0	0	0	0	0	0	0	1	0	0	0	0	0	0
Aedes notoscriptus	0	0	1	2	1	0	1	2	12	3	8	4	3	3	6	1	6	4
Aedes palmarum	0	0	0	0	0	0	0	0	0	0	0	0	0	0	0	0	0	3
Aedes quasirubithorax	0	0	0	0	0	0	0	0	0	0	0	0	0	0	0	0	0	2
Aedes quinquelineatus	0	0	0	0	0	0	1	0	0	0	0	8	3	0	0	6	11	5
Aedes tremulus	0	0	0	0	0	0	0	0	0	0	0	1	0	0	0	0	1	1
Aedes vigilax	2	1	2	7	1	5	0	6	9	10	1	10	3	0	6	2	3	3
Anopheles annulipes	0	0	0	0	0	0	0	0	0	0	0	0	0	0	0	0	0	0
Anopheles farauti	0	0	2	1	1	0	0	1	4	0	0	2	1	0	0	1	0	0
Coquillettidia nr. crassipes	0	0	0	3	0	0	0	0	0	0	1	2	1	0	0	1	0	0
Culex annulirostris	5	0	0	2	0	1	1	0	1	2	0	1	1	1	0	0	0	0
Culex gelidus	0	0	0	0	0	0	0	0	0	0	0	0	0	0	0	0	0	0
Culex sitiens	0	0	0	1	0	0	0	0	0	0	0	0	0	0	0	0	0	0
Mansonia septempuncata	0	0	0	0	0	2	0	0	0	0	0	0	0	0	0	0	0	0
Tripteroides magnesianus	0	0	0	0	0	0	0	0	0	0	0	0	0	0	0	0	0	0
Tripteroides sp.	0	0	0	0	0	0	0	0	0	0	0	0	0	0	0	0	0	0
Verrallina lineata	0	0	0	0	0	0	0	0	0	0	0	0	0	0	0	0	0	1
Males	0	0	0	0	0	0	0	1	0	0	0	0	0	0	2	3	0	4
	Site 4
	G1	G2	G3	G4	G5	G6	E1	E2	E3	E4	E5	E6	I1	I2	I3	I4	I5	I6
Species
Aedes alboscutellatus	0	0	0	0	0	0	0	0	0	0	0	0	0	0	0	0	0	0
Aedes kochi	0	0	0	0	0	0	0	0	0	0	0	0	0	0	0	0	0	0
Aedes lineatopennis	0	0	0	0	0	0	0	0	0	0	0	0	0	0	0	0	0	0
Aedes notoscriptus	0	0	2	0	0	0	1	0	0	1	0	2	0	2	0	0	1	0
Aedes palmarum	0	0	0	0	0	0	0	0	0	0	0	0	0	0	0	0	0	0
Aedes tremulus	0	0	0	0	0	0	0	0	0	0	0	0	0	0	0	0	0	0
Aedes vigilax	2	1	4	0	0	0	0	0	1	1	1	2	2	2	0	0	0	1
Anopheles annulipes	0	0	0	0	0	0	0	0	0	0	0	0	0	0	0	0	0	0
Anopheles farauti	0	0	0	0	0	0	0	0	0	0	0	0	0	0	0	0	0	0
Coquillettidia nr. crassipes	0	0	0	0	0	0	0	0	0	0	0	0	0	0	0	0	0	0
Culex annulirostris	0	0	2	2	0	4	0	1	0	0	0	2	0	0	0	0	0	0
Culex gelidus	0	0	0	0	0	2	0	0	0	0	0	0	0	0	0	0	0	0
Culex sitiens	0	0	1	0	0	1	0	0	0	0	0	0	1	0	0	0	0	0
Mansonia septempuncata	0	0	0	0	0	0	0	0	0	0	0	0	0	0	0	0	0	0
Tripteroides magnesianus	0	0	0	0	0	0	0	0	0	0	0	0	0	0	0	0	0	0
Tripteroides sp.	0	0	0	0	0	0	0	0	0	0	0	0	0	0	0	0	0	0
Verrallina lineata	0	0	0	0	0	0	0	0	0	0	0	0	0	0	0	0	0	0
Males	0	0	0	0	0	0	0	0	0	0	0	0	0	0	0	0	0	0

## Sheet: Table S3 Dry Season 2
DRY SEASON SAMPLING 2 (early)
	Site 1 09 - 11/07/2012
	G1	G2	G3	G4	G5	G6	E1	E2	E3	E4	E5	E6	I1	I2	I3	I4	I5	I6
Species
Aedes alboscutellatus													1	3	1	1	3
Aedes notoscriptus	2	1	7				1		1							2	3
Aedes palmarum	1							2	2				4	2	3
Aedes quinquelineatus		1	1										3	1		1	2	2
Anopheles farauti	1		1
Coquillettidia nr. crassipes	1							1
Culex annulirostris	12	7	6		1	1	17	11	10			1	12	5	7		2	1
Culex cubiculi							1
Culex gelidus					1	1		1
Culex hilli											1				1			2
Culex pullus	1
Culex sitiens			1	1			1		1				3	5
Tripteroides magnesianus													1				1
Verrallina carmenti		1							1
Verrallina lineata			1				1	1	2	3	1			3	3
	Site 2 05 - 07/07/2012
	G1	G2	G3	G4	G5	G6	E1	E2	E3	E4	E5	E6	I1	I2	I3	I4	I5	I6
Species
Aedes kochi								1			1
Aedes notoscriptus	1	1					1	1		1		1					1
Aedes quinquelineatus			1											1	2
Aedes vigilax					1								1			1
Anopheles annulipes	1
Anopheles farauti						1
Coquillettidia nr. crassipes															1
Culex annulirostris	3		1	1					1									2
	Site 3 27 - 29/06/2012
	G1	G2	G3	G4	G5	G6	E1	E2	E3	E4	E5	E6	I1	I2	I3	I4	I5	I6
Species
Aedes alboscutellatus								1	1				2	2		1
Aedes kochi	2	1		4							1		1
Aedes notoscriptus	1	2	3		1	2	3		4	2	1		6	5	6	6	2	1
Aedes palmarum							1	2					3	6	1	2
Aedes quinquelineatus							2		1	1	1	3	6	4	3	5	2	7
Aedes tremulus															1
Aedes vigilax										1
Anopheles farauti										1		1			1
Coquillettidia nr. crassipes												1
Culex annulirostris	18	8	22	10	10	4	4	6	5	5	1	2	1	1			2
Culex hilli										3		1	1
Culex sitiens	1
Tripteroides magnesianus																1
Verrallina lineata	1			1		1	2	12		10		3	4		7	2
	Site 4 12 - 14/06/2012
	G1	G2	G3	G4	G5	G6	E1	E2	E3	E4	E5	E6	I1	I2	I3	I4	I5	I6
Species
Aedes alboscutellatus														1	1
Aedes kochi				1											1
Aedes notoscriptus	1	1							3			1	9	6	2	1		7
Aedes quinquelineatus														2
Anopheles bancrofti														1
Coquillettidia nr. crassipes																	1
Culex annulirostris	1		1		1	1	1	1	2		1	1	1					2
Culex hilli														2
Culex pullus							1
Verrallina lineata				3	1	2		1	2	2	1			2	1	1	6	1

## Sheet: Table S4 Wet Season 1
	WET SEASON SAMPLING 1 (early)
	Site 1 21/ - 23/02/2012
	G1	G2	G3	G4	G5	G6	E1	E2	E3	E4	E5	E6	I1	I2	I3	I4	I5	I6
Species
Aedes alboscutellatus				2		2									1
Aedes alternans									1
Aedes kochi	1		1			4				1		1
Aedes lineatopennis				1	1				1
Aedes notoscriptus	3						2		5	4		1	2	2	4	2	3
Aedes palmarum							2						2	1		1
Aedes vigilax				1			1								1
Anopheles farauti	4	5		1		2		1	1	11						1
Coquillettidia nr. crassipes		1				1	2	1	13	1			19	12	12	3	3	1
Culex annulirostris		1		22	26	12		1	2	8	25	2	2	8	3	21	21	4
Culex pullus				1	1					3	2						1
Culex sitiens	1					1
Mansonia septempuncata				1	2	2
Mansonia uniformis											1
Tripteroides sp.									4	2			1		1		1
Verrallina carmenti													4		3	1
Verrallina lineata				1		5	1	1	3		2	1		5	5	1	1
Sp.99 = Ae.quasirubithorax	1	1				1
	Site 2 14/ - 16/02/2012
	G1	G2	G3	G4	G5	G6	E1	E2	E3	E4	E5	E6	I1	I2	I3	I4	I5	I6
Species
Aedes alboscutellatus	1	2					1	1	1	1
Aedes alternans								1	1
Aedes kochi		2	1		1	1	2	5	4	1
Aedes lineatopennis		1
Aedes notoscriptus	1	5				2	9	5	8	7	7	4	2	1	9	20	4	4
Aedes quinquelineatus								1	1		1	1	1
Aedes tremulus					2
Aedes vigilax	4	3	8	9	2	7	3	5	4	3	4		1
Anopheles farauti	1	8		1		1		3			1	2
Coquillettidia nr. crassipes							1	2	1	1	3	2	1	1	4	2	5	1
Culex annulirostris	11	6	18	1	2	7	13	6	6	4	12	4	7	22	13	3	7	2
Culex gelidus	1					2			1
Culex hilli								1	2						2
Culex sitiens	2	1	1	1	1					1			1	2
Mansonia septempuncata	5	1	2	2		1	1								1
Mansonia uniformis										1
Verrallina carmenti															1	1		3
Verrallina lineata	4	1				1			1		2		2	4		4		1
	Site 3 07 - 09/02/2012
	G1	G2	G3	G4	G5	G6	E1	E2	E3	E4	E5	E6	I1	I2	I3	I4	I5	I6
Species
Aedes alboscutellatus			1	1		1					1				2
Aedes alternans		1	3				1	1						1
Aedes kochi				1	1		1	1	2		1		1					1
Aedes lineatopennis	3		1	2		4		1		2							1
Aedes notoscriptus		1			1	2		1	5	1	2	1	4	0	2	5	5
Aedes palmarum																		1
Aedes quinquelineatus										1				1			1	1
Aedes tremulus		1							1		1		1			1		1
Aedes vigilax	13	14	8	18	11	8	19	17	10	14	10	11	14	13	17	12	12	15
Anopheles farauti			4	1			4	1	1	1		1	1	2	1
Coquillettidia nr. crassipes	1			1					1		1	1	4	4	2		1
Culex annulirostris	7	9	10	4	5	12	5	4	3	8	4	16	1	6	4	8	10	8
Culex hilli										1								1
Culex pullus						1				1
Culex sitiens									4							2
Mansonia septempuncata	3	2	2			2		1		1				2		1
Mansonia unformis	1
Tripteroides magnesianus								2								1
Verrallina lineata	2	1	1	2				1	3		10	0	4	1	2			2
	Site 4 29/02 - 02/03/2012
	G1	G2	G3	G4	G5	G6	E1	E2	E3	E4	E5	E6	I1	I2	I3	I4	I5	I6
Species
Aedes alboscutellatus	1					1											1
Aedes lineatopennis
Aedes notoscriptus	1			1	2	4	5	3	3	7	5	6	4	2	5	6	1	3
Aedes palmarum													2	1
Aedes vigilax											1
Coquillettidia nr. crassipes				1									0	1	0	0	0	0
Culex annulirostris	27	24	20	12	19	16	19	18	22	7	10	14	7	9	1	7	11	6
Culex gelidus			1		2
Culex hilli									1									1
Culex pullus			2		1		2				1	1	5	6	2		1
Culex sitiens		2	1			1			1
Mansonia septempuncata			1
Tripteroides magnesianus														2
Verrallina carmenti																		4
Verrallina lineata	1	4	5		6	6	4	9	3	9	6	8	12	9	22	17	16	16
Cx.bitaeniorhynchus												1

## Sheet: Table S5 Wet Season 2
	WET SEASON SAMPLING 2 (late)
	Site 1 02 - 04/05/2012
	G1	G2	G3	G4	G5	G6	E1	E2	E3	E4	E5	E6	I1	I2	I3	I4	I5	I6
Species
Aedes alboscutellatus						1							1	1	1
Aedes kochi								1	1		3	1
Aedes lineatopennis	1	1	1		4	1
Aedes notoscriptus					1		1	1	2	1				1	2
Aedes palmarum														1	1			1
Aedes quinquelineatus							1	1		2	1		1	2	1
Aedes vigilax								2					1
Anopheles annulipes														1
Anopheles farauti	1		1		1	1		2	1	1	4	6
Coquillettidia nr. crassipes		1					5	1	1		1		1	2	2		4
Culex annulirostris	3		1	4	2	3	3	4	4	1	8	7	2	1	2	2	4
Culex gelidus	4	1	1		2	1		1	1
Culex hilli							4			1						3
Culex pullus										1
Mansonia septempuncata												1
Tripteroides spp.																1
Verrallina carmenti								3					2	1
Verrallina lineata	1				1		5	9	5	1	2	3	1	4	21	1	8	3
	Site 2 11 - 13/04/2012
	G1	G2	G3	G4	G5	G6	E1	E2	E3	E4	E5	E6	I1	I2	I3	I4	I5	I6
Species
Aedes kochi	1	1	2	1			1
Aedes notoscriptus	3	1				1	4	2	4	1	1		3	1	1		1	3
Aedes quinquelineatus														1
Aedes vigilax		1								1					1
Anopheles annulipes		1
Anopheles farauti	1	1	1					2			1	1			1
Coquillettidia nr. crassipes		0	0	0	0	1	1	2	2	0	0	3	2	1	0	1	1	0
Culex annulirostris	20	23	12	14	23	23	16	19	19	24	21	21	20	26	16	21	23	19
Culex gelidus	5	1	12	13	7	1	2	1	4	1	2	1			2
Culex pullus				2		3	2	1	1	1	2	3				1
Mansonia septempuncata		1													1
Verrallina lineata			3			1	4	3		2	3	1	5	1	8	7	5	8
	Site 3 25 - 27/04/2012
	G1	G2	G3	G4	G5	G6	E1	E2	E3	E4	E5	E6	I1*	I2	I3	I4	I5*	I6
Species
Aedes alboscutellatus																		1
Aedes kochi			1	2	3	1	1
Aedes lineatopennis	5	10		5	3	11
Aedes notoscriptus	1				2		1					1	1	4	4	5		12
Aedes palmarum															2			1
Aedes quinquelineatus							1					1	1	2	1			2
Aedes tremulus															4			3
Aedes vigilax	1								1
Anopheles annulipes	1			1	1
Anopheles farauti	16	9	3	16	11	9	2		6		1	2				1		1
Coquillettidia nr. crassipes								2	1					1				3
Culex annulirostris	2	10	20	2	8	6	6	5	2	4	2	1	3	2	2	1	1	2
Culex gelidus	1					1
Culex hilli							4		1						2
Culex pullus									1
Tripteroides magnesianus															1
Verrallina carmenti									1
Verrallina funerea							1
Verrallina lineata	3	1		4	2	2	14	7	13	14	9	7	6	21	14	23		5
males													1
Black sp.? =Tp. atripes									1
*trap fan not operating
	Site 4 18 - 20/04/2012
	G1	G2	G3	G4	G5	G6	E1	E2	E3	E4	E5	E6	I1	I2	I3	I4	I5	I6
Species
Aedes alboscutellatus			1							1	1		1	1
Aedes kochi						1					2	1
Aedes notoscriptus							2	2	1	2	2		2	4	5	2	3
Aedes palmarum													1
Aedes quinquelineatus							1	1
Anopheles farauti							1		1
Coquillettidia nr. crassipes														1
Culex annulirostris	25	7	28	9	7	21	15	18	12	7	11	13	19	7	9	10	4	3
Culex gelidus	1	16	1	21	17	3	1	2	1	8	6	4
Culex hilli					1	1		1		2			1	1	1
Culex pullus		1						1		2		1
Verrallina lineata	1	6			2	4	10			6	8	3	6	16	15	18	23	10
